# Supplementary material for: USP37 regulates DNA damage response through stabilizing and deubiquitinating BLM
Source: Nucleic Acids Res. 2021 Oct 4;49(19):11224–40. doi: 10.1093/nar/gkab842 (PMC8565321; doi:10.1093/nar/gkab842)
Supplement: gkab842_Supplemental_Files [file gkab842_supplemental_files.zip]

Archive with 4 entries (4 files):
- Supplementary Figures and Legend.pdf
- Supplementary table 1 legend.docx
- Supplementary table 1.xlsx
- Supplementary table 2.docx
