# Supplementary material for: USP37 regulates DNA damage response through stabilizing and deubiquitinating BLM
Source: Nucleic Acids Res. 2021 Oct 4;49(19):11224–40. doi: 10.1093/nar/gkab842 (PMC8565321; doi:10.1093/nar/gkab842)
Supplement: gkab842_Supplemental_Files [file gkab842_supplemental_files.zip › Supplementary table 1.xlsx]

## Sheet: BRN801b(I)
Catalog No.	BRN801b
Description	Breast normal tissue with breast cancer tissue array, including pathology grade, TNM and clinical stage, 80 cases/80 cores, replacing BRN801a
Total cases	80
Total array cores	80
Array panel	Breast normal tissue with breast carcinoma tissue microarray, containing 59 cases of adjacent normal breast tissue, 7 cancer adjacent normal tissue, 4 normal breast tissue, plus 10 invasive ductal carcinoma, single core per case
Array core diameter	1.5
Section thickness	5
Standard IHC:	H&E, IHC
Detailed information of tissue array panel
No.	Age	Sex	Organ	Pathology diagnosis	Grade	TNM	Stage	Tissue ID.	Type
A1	50	F	Breast	Adjacent normal breast tissue	-	-	-	Fmg010111	NAT
A2	42	F	Breast	Adjacent normal breast tissue	-	-	-	Fmg010188	NAT
A3	47	F	Breast	Adjacent normal breast tissue	-	-	-	Fmg010230	NAT
A4	44	F	Breast	Adjacent normal breast tissue	-	-	-	194674	NAT
A5	49	F	Breast	Adjacent normal breast tissue (hyperplasia)	-	-	-	Fmg010251	NAT
A6	53	F	Breast	Adjacent normal breast tissue (hyperplasia)	-	-	-	Fmg010272	NAT
A7	31	F	Breast	Cancer adjacent breast tissue	-	-	-	Fmg030229	AT
A8	51	F	Breast	Adjacent normal breast tissue (sparse lobule tissue)	*	-	-	Fmg010306	NAT
A9	50	F	Breast	Adjacent normal breast tissue	-	-	-	Fmg010321	NAT
A10	44	F	Breast	Adjacent normal breast tissue (sparse duct tissue)	*	-	-	Fmg010324	NAT
B1	46	F	Breast	Adjacent normal breast tissue	-	-	-	Fmg010511	NAT
B2	56	F	Breast	Adjacent normal breast tissue	-	-	-	Fmg010535	NAT
B3	50	F	Breast	Adjacent normal breast tissue	-	-	-	Fmg010932	NAT
B4	41	F	Breast	Adjacent normal breast tissue	-	-	-	Fmg010938	NAT
B5	42	F	Breast	Adjacent normal breast tissue	-	-	-	Fmg010940	NAT
B6	51	F	Breast	Adjacent normal breast tissue	-	-	-	195482	NAT
B7	38	F	Breast	Adjacent normal breast tissue (fibrofatty tissue and blood vessel)	*	-	-	Fmg020143	NAT
B8	51	F	Breast	Adjacent normal breast tissue	-	-	-	Fmg020326	NAT
B9	57	F	Breast	Adjacent normal breast tissue	-	-	-	186862	NAT
B10	37	F	Breast	Adjacent normal breast tissue (fibrofatty tissue and blood vessel)	*	-	-	Fmg020550	NAT
C1	45	F	Breast	Adjacent normal breast tissue (hyperplasia)	-	-	-	Fmg020565	NAT
C2	52	F	Breast	Adjacent normal breast tissue	-	-	-	186862	NAT
C3	60	F	Breast	Adjacent normal breast tissue	-	-	-	Fmg020575	NAT
C4	56	F	Breast	Adjacent normal breast tissue (hyperplasia)	-	-	-	Fmg020643	NAT
C5	43	F	Breast	Adjacent normal breast tissue (hyperplasia)	-	-	-	Fmg020666	NAT
C6	52	F	Breast	Adjacent normal breast tissue (hyperplasia)	-	-	-	Fmg020652	NAT
C7	43	F	Breast	Adjacent normal breast tissue	-	-	-	Fmg020871	NAT
C8	40	F	Breast	Cancer adjacent breast tissue (hyperplasia)	-	-	-	Fmg060547	AT
C9	57	F	Breast	Adjacent normal breast tissue (hyperplasia)	-	-	-	Fmg020933	NAT
C10	61	F	Breast	Adjacent normal breast tissue (hyperplasia)	-	-	-	191080	NAT
D1	47	F	Breast	Cancer adjacent breast tissue (hyperplasia)	-	-	-	Fmg021480	AT
D2	45	F	Breast	Adjacent normal breast tissue	-	-	-	Fmg020975	NAT
D3	51	F	Breast	Adjacent normal breast tissue	-	-	-	Fmg020841	NAT
D4	57	F	Breast	Cancer adjacent breast tissue (fibrofatty tissue and blood vessel)	*	-	-	Fmg021442	AT
D5	42	F	Breast	Adjacent normal breast tissue with ductal ectasia	-	-	-	Fmg020849	NAT
D6	35	F	Breast	Adjacent normal breast tissue	-	-	-	Fmg020868	NAT
D7	48	F	Breast	Adjacent normal breast tissue (hyperplasia)	-	-	-	Fmg020880	NAT
D8	41	F	Breast	Adjacent normal breast tissue	-	-	-	Fmg020560	NAT
D9	50	F	Breast	Adjacent normal breast tissue (fibrous tissue and blood vessel)	*	-	-	Fmg021022	NAT
D10	39	F	Breast	Adjacent normal breast tissue (sparse tumor tissue)	*	-	-	Fmg021404	NAT
E1	40	F	Breast	Adjacent normal breast tissue (hyperplasia)	-	-	-	Fmg021239	NAT
E2	50	F	Breast	Adjacent normal breast tissue (hyperplasia)	-	-	-	Fmg021275	NAT
E3	45	F	Breast	Adjacent normal breast tissue with ductal epithelial hyperplasia	-	-	-	Fmg021276	NAT
E4	41	F	Breast	Adjacent normal breast tissue	-	-	-	Fmg021705	NAT
E5	48	F	Breast	Cancer adjacent breast tissue	-	-	-	Fmg021301	AT
E6	48	F	Breast	Adjacent normal breast tissue	-	-	-	Fmg021309	NAT
E7	53	F	Breast	Adjacent normal breast tissue (hyperplasia)	-	-	-	Fmg021313	NAT
E8	38	F	Breast	Adjacent normal breast tissue (hyperplasia)	-	-	-	Fmg021401	NAT
E9	48	F	Breast	Adjacent normal breast tissue (hyperplasia)	-	-	-	Fmg021402	NAT
E10	43	F	Breast	Adjacent normal breast tissue (hyperplasia)	-	-	-	Fmg030199	NAT
F1	42	F	Breast	Adjacent normal breast tissue (hyperplasia)	-	-	-	Fmg030671	NAT
F2	48	F	Breast	Cancer adjacent breast tissue (fibrofatty tissue and blood vessel)	*	-	-	Fmg021412	AT
F3	39	F	Breast	Cancer adjacent breast tissue with ductal ectasia	-	-	-	Fmg021420	AT
F4	40	F	Breast	Adjacent normal breast tissue (hyperplasia)	-	-	-	187547	NAT
F5	44	F	Breast	Adjacent normal breast tissue (hyperplasia)	-	-	-	193796	NAT
F6	46	F	Breast	Adjacent normal breast tissue with ductal ectasia	-	-	-	Fmg032110	NAT
F7	46	F	Breast	Adjacent normal breast tissue	-	-	-	Fmg032148	NAT
F8	46	F	Breast	Adjacent normal breast tissue (fibrofatty tissue and blood vessel)	*	-	-	194241	NAT
F9	48	F	Breast	Adjacent normal breast tissue (hyperplasia)	-	-	-	Fmg032280	NAT
F10	35	F	Breast	Adjacent normal breast tissue (hyperplasia)	-	-	-	186836	NAT
G1	34	F	Breast	Adjacent normal breast tissue (chronic mastitis)	-	-	-	Fmg050285	NAT
G2	38	F	Breast	Adjacent normal breast tissue (hyperplasia)	-	-	-	Fmg040763	NAT
G3	42	F	Breast	Adjacent normal breast tissue	-	-	-	Fmg050355	NAT
G4	59	F	Breast	Adjacent normal breast tissue	-	-	-	Fmg060338	NAT
G5	35	F	Breast	Adjacent normal breast tissue	-	-	-	Fmg060379	NAT
G6	28	F	Breast	Adjacent normal breast tissue	-	-	-	Fmg080121	NAT
G7	21	F	Breast	Breast tissue (hyperplasia)	-	-	-	Fmg06N024	Normal
G8	35	F	Breast	Breast tissue (hyperplasia)	-	-	-	Fmg07N011	Normal
G9	19	F	Breast	Breast tissue (hyperplasia)	-	-	-	Fmg07N013	Normal
G10	50	F	Breast	Breast tissue (hyperplasia)	-	-	-	Fmg08N034	Normal
H1	28	F	Breast	Invasive ductal carcinoma	2	T1N1M0	IIA	Fmg010409	Malignant
H2	54	F	Breast	Invasive ductal carcinoma	2	T2N1M0	IIB	Fmg010396	Malignant
H3	53	F	Breast	Invasive ductal carcinoma	2	T3N0M0	IIB	Fmg010208	Malignant
H4	42	F	Breast	Invasive ductal carcinoma	2	T3N0M0	IIB	Fmg010504	Malignant
H5	47	F	Breast	Invasive ductal carcinoma	1	T4bN0M0	IIIB	Fmg010950	Malignant
H6	43	F	Breast	Invasive ductal carcinoma	2	T2N2M0	IIIA	Fmg010275	Malignant
H7	48	F	Breast	Invasive ductal carcinoma	2	T4N1M0	IIIB	Fmg010219	Malignant
H8	29	F	Breast	Invasive ductal carcinoma	2	T2N0M0	IIA	Fmg010211	Malignant
H9	60	F	Breast	Invasive ductal carcinoma	2	T4bN1M0	IIIB	Fmg010364	Malignant
H10	65	F	Breast	Invasive ductal carcinoma	2	T1N2M0	IIIA	Fmg010189	Malignant
_hepatocellular_liver_cancer_

## Sheet: BC081120e
Catalog No.	BC081120e
Description	Breast cancer with adjacent normal breast tissue array, including pathology grade, TNM and clinical stage, 110 cases/110 cores。
Total cases	110
Total array cores	110
Array panel	Breast carcinoma with adjacent normal breast tissue microarray, containing 100 cases of invasive carcinoma of no special type, 10 adjacent normal breast tissue, single core per case
Detailed information of tissue array panel
No.	Age	Sex	Organ/Anatomic Site	Pathology diagnosis	Grade	TNM	Stage	Tissue ID.	Type
1	40	F	Breast	Invasive carcinoma of no special type	2	T2N0M0	IIA	Fmg020761	Malignant
2	45	F	Breast	Invasive carcinoma of no special type	2	T2N0M0	IIA	Fmg010622	Malignant
3	46	F	Breast	Invasive carcinoma of no special type	2	T2N0M0	IIA	Fmg040237	Malignant
4	69	F	Breast	Invasive carcinoma of no special type	2	T2N1M0	IIB	Fmg130003	Malignant
5	45	F	Breast	Invasive carcinoma of no special type	2	T1N0M0	IA	Fmg100001	Malignant
6	44	F	Breast	Invasive carcinoma of no special type	2	T1N0M0	IA	Fmg010733	Malignant
7	45	F	Breast	Invasive carcinoma of no special type	2	T2N1M0	IIB	Fmg120154	Malignant
8	53	F	Breast	Invasive carcinoma of no special type	2	T2N0M0	IIA	Fmg020031	Malignant
9	46	F	Breast	Invasive carcinoma of no special type	2	T2N0M0	IIA	Fmg020090	Malignant
10	41	F	Breast	Invasive carcinoma of no special type	2	T2N0M0	IIA	Fmg020037	Malignant
11	43	F	Breast	Invasive carcinoma of no special type	3	T1N1M0	IIA	Fmg080098	Malignant
12	45	F	Breast	Invasive carcinoma of no special type	2	T2N1M0	IIB	Fmg020179	Malignant
13	37	F	Breast	Invasive carcinoma of no special type	2	T2N0M0	IIA	Fmg030639	Malignant
14	63	F	Breast	Invasive carcinoma of no special type	1--2	T2N0M0	IIA	Fmg020081	Malignant
15	65	F	Breast	Invasive carcinoma of no special type (fibrous and blood vessal)	*	T2N0M0	IIA	Fmg020082	Malignant
16	43	F	Breast	Invasive carcinoma of no special type	2	T1N1M0	IIA	Fmg100066	Malignant
17	44	F	Breast	Invasive carcinoma of no special type	2	T2N0M0	IIA	Fmg080091	Malignant
18	34	F	Breast	Invasive carcinoma of no special type	2	T4N0M0	IIIB	Fmg020190	Malignant
19	48	F	Breast	Invasive carcinoma of no special type	3	T2N0M0	IIA	Fmg040118	Malignant
20	62	F	Breast	Invasive carcinoma of no special type	2	T3N1M0	IIIA	Fmg140037	Malignant
21	44	F	Breast	Invasive carcinoma of no special type	2	T2N1M0	IIB	Fmg020770	Malignant
22	67	F	Breast	Invasive carcinoma of no special type	2	T2N0M0	IIA	Fmg010624	Malignant
23	55	F	Breast	Invasive carcinoma of no special type	2	T2N0M0	IIA	Fmg040104	Malignant
24	57	F	Breast	Invasive carcinoma of no special type	2	T2N0M0	IIA	Fmg040001	Malignant
25	63	F	Breast	Invasive carcinoma of no special type	2	T2N0M0	IIA	Fmg110044	Malignant
26	39	F	Breast	Invasive carcinoma of no special type	2	T2N1M0	IIB	Fmg130073	Malignant
27	42	F	Breast	Invasive carcinoma of no special type	2	T2N0M0	IIA	Fmg030482	Malignant
28	40	F	Breast	Invasive carcinoma of no special type	2	T2N0M0	IIA	Fmg030496	Malignant
29	42	F	Breast	Invasive carcinoma of no special type	2	T2N0M0	IIA	Fmg030501	Malignant
30	32	F	Breast	Invasive carcinoma of no special type	2	T2N0M0	IIA	Fmg010613	Malignant
31	52	F	Breast	Invasive carcinoma of no special type	2	T3N0M0	IIB	Fmg130041	Malignant
32	48	F	Breast	Invasive carcinoma of no special type	2	T2N0M0	IIA	Fmg030645	Malignant
33	54	F	Breast	Invasive carcinoma of no special type	2	T2N1M0	IIB	Fmg100050	Malignant
34	47	F	Breast	Invasive carcinoma of no special type	2	T3N2M0	IIIA	Fmg040661	Malignant
35	46	F	Breast	Invasive carcinoma of no special type	2	T3N0M0	IIB	Fmg040074	Malignant
36	68	F	Breast	Invasive carcinoma of no special type	2	T2N0M0	IIA	Fmg010735	Malignant
37	53	F	Breast	Invasive carcinoma of no special type	2	T2N0M0	IIA	Fmg010310	Malignant
38	58	F	Breast	Invasive carcinoma of no special type	2	T2N1M0	IIB	Fmg090029	Malignant
39	42	F	Breast	Invasive carcinoma of no special type	2	T3N0M0	IIB	Fmg050032	Malignant
40	34	F	Breast	Invasive carcinoma of no special type	2	T3N0M0	IIB	Fmg040048	Malignant
41	47	F	Breast	Invasive carcinoma of no special type	2	T3N0M0	IIB	Fmg010671	Malignant
42	42	F	Breast	Invasive carcinoma of no special type	2	T3N0M0	IIB	Fmg040768	Malignant
43	48	F	Breast	Invasive carcinoma of no special type	2	T4N2M0	IIIB	Fmg010531	Malignant
44	32	F	Breast	Invasive carcinoma of no special type	2	T2N1M0	IIB	Fmg030523	Malignant
45	52	F	Breast	Invasive carcinoma of no special type	2	T2N1M0	IIB	Fmg060191	Malignant
46	37	F	Breast	Invasive carcinoma of no special type	3	T2N1M0	IIB	Fmg010612	Malignant
47	74	F	Breast	Invasive carcinoma of no special type	3	T2N0M0	IIA	Fmg030477	Malignant
48	46	F	Breast	Invasive carcinoma of no special type	2	T1N0M0	IA	Fmg010358	Malignant
49	48	F	Breast	Invasive carcinoma of no special type	2	T2N1M0	IIB	Fmg050026	Malignant
50	51	F	Breast	Invasive carcinoma of no special type	3	T3N1M0	IIIA	Fmg010604	Malignant
51	52	F	Breast	Invasive carcinoma of no special type	2	T2N2M0	IIIA	Fmg010536	Malignant
52	51	F	Breast	Invasive carcinoma of no special type	2	T2N2M0	IIIA	Fmg010643	Malignant
53	46	F	Breast	Invasive carcinoma of no special type	2	T4N2M0	IIIB	Fmg030516	Malignant
54	49	F	Breast	Invasive carcinoma of no special type	2	T2N0M0	IIA	Fmg060181	Malignant
55	46	F	Breast	Invasive carcinoma of no special type	2	T4N0M0	IIIB	Fmg040082	Malignant
56	69	F	Breast	Invasive carcinoma of no special type	2	T3N0M0	IIB	Fmg020184	Malignant
57	45	F	Breast	Invasive carcinoma of no special type	2	T4N1M0	IIIB	Fmg020562	Malignant
58	50	F	Breast	Invasive carcinoma of no special type	3	T4N1M0	IIIB	Fmg040675	Malignant
59	49	F	Breast	Invasive carcinoma of no special type	3	T2N0M0	IIA	Fmg040125	Malignant
60	40	F	Breast	Invasive carcinoma of no special type	2	T1N0M0	IA	Fmg020028	Malignant
61	60	F	Breast	Invasive carcinoma of no special type	2	T1N0M0	IA	Fmg100010	Malignant
62	49	F	Breast	Invasive carcinoma of no special type	2	T2N0M0	IIA	Fmg010492	Malignant
63	50	F	Breast	Invasive carcinoma of no special type	2	T2N1M0	IIB	Fmg080055	Malignant
64	64	F	Breast	Invasive carcinoma of no special type	2	T2N0M0	IIA	Fmg010540	Malignant
65	59	F	Breast	Invasive carcinoma of no special type	3	T2N0M0	IIA	Fmg040132	Malignant
66	38	F	Breast	Invasive carcinoma of no special type	2	T3N1M0	IIIA	Fmg100103	Malignant
67	56	F	Breast	Invasive carcinoma of no special type	2	T2N1M0	IIB	Fmg020026	Malignant
68	45	F	Breast	Invasive carcinoma of no special type	2	T4N2M0	IIIB	Fmg010767	Malignant
69	58	F	Breast	Invasive carcinoma of no special type	2	T3N1M0	IIIA	Fmg140019	Malignant
70	29	F	Breast	Invasive carcinoma of no special type	2	T2N0M0	IIA	Fmg010729	Malignant
71	47	F	Breast	Invasive carcinoma of no special type	2	T2N1M0	IIB	Fmg010642	Malignant
72	55	F	Breast	Invasive carcinoma of no special type	2	T2N0M0	IIA	Fmg010943	Malignant
73	45	F	Breast	Invasive carcinoma of no special type	2	T1N0M0	IA	Fmg010547	Malignant
74	55	F	Breast	Invasive carcinoma of no special type	2	T3N2M0	IIIA	Fmg080090	Malignant
75	54	F	Breast	Invasive carcinoma of no special type	2	T2N2M0	IIIA	Fmg100104	Malignant
76	40	F	Breast	Invasive carcinoma of no special type	3	T2N0M0	IIA	Fmg020035	Malignant
77	53	F	Breast	Invasive carcinoma of no special type	3	T2N0M0	IIA	Fmg020765	Malignant
78	46	F	Breast	Invasive carcinoma of no special type (breast tissue)	*	T2N0M0	IIA	Fmg030512	Malignant
79	52	F	Breast	Invasive carcinoma of no special type	3	T4N2M0	IIIB	Fmg050004	Malignant
80	48	F	Breast	Invasive carcinoma of no special type	2--3	T4N0M0	IIIB	Fmg030528	Malignant
81	27	F	Breast	Invasive carcinoma of no special type	3	T2N1M0	IIB	Fmg040182	Malignant
82	70	F	Breast	Invasive carcinoma of no special type	2--3	T2N0M0	IIA	Fmg030520	Malignant
83	42	F	Breast	Invasive carcinoma of no special type	3	T2N1M0	IIB	Fmg130067	Malignant
84	31	F	Breast	Invasive carcinoma of no special type	3	T2N0M0	IIA	Fmg040162	Malignant
85	47	F	Breast	Invasive carcinoma of no special type	3	T2N0M0	IIA	Fmg120001	Malignant
86	34	F	Breast	Invasive carcinoma of no special type	3	T2N0M0	IIA	Fmg110075	Malignant
87	56	F	Breast	Invasive carcinoma of no special type	3	T2N0M0	IIA	Fmg020038	Malignant
88	37	F	Breast	Invasive carcinoma of no special type	3	T2N1M0	IIB	Fmg080106	Malignant
89	43	F	Breast	Invasive carcinoma of no special type	3	T1N0M0	IA	Fmg020443	Malignant
90	45	F	Breast	Invasive carcinoma of no special type	3	T2N0M0	IIA	Fmg110115	Malignant
91	48	F	Breast	Invasive carcinoma of no special type	3	T2N1M0	IIB	Fmg100067	Malignant
92	38	F	Breast	Invasive carcinoma of no special type	3	T2N0M0	IIA	Fmg030644	Malignant
93	47	F	Breast	Invasive carcinoma of no special type	3	T2N0M0	IIA	Fmg110037	Malignant
94	51	F	Breast	Invasive carcinoma of no special type	3	T3N1M0	IIIA	Fmg100037	Malignant
95	52	F	Breast	Invasive carcinoma of no special type	3	T3N0M0	IIB	Fmg010755	Malignant
96	43	F	Breast	Invasive carcinoma of no special type	3	T2N1M0	IIB	Fmg080053	Malignant
97	68	F	Breast	Invasive carcinoma of no special type	3	T2N0M0	IIA	Fmg030432	Malignant
98	30	F	Breast	Invasive carcinoma of no special type	3	T2N2M0	IIIA	Fmg090030	Malignant
99	46	F	Breast	Invasive carcinoma of no special type	3	T4N0M0	IIIB	Fmg021845	Malignant
100	45	F	Breast	Invasive carcinoma of no special type	3	T3N1M0	IIIA	Fmg040344	Malignant
101	43	F	Breast	Adjacent normal breast tissue	-	-	-	Fmg010001	NAT
102	48	F	Breast	Adjacent normal breast tissue	-	-	-	Fmg110129	NAT
103	40	F	Breast	Adjacent normal breast tissue (adenosis)	-	-	-	Fmg021239	NAT
104	41	F	Breast	Adjacent normal breast tissue (adenosis)	-	-	-	Fmg140091	NAT
105	38	F	Breast	Adjacent normal breast tissue	-	-	-	Fmg021401	NAT
106	29	F	Breast	Adjacent normal breast tissue (adenosis)	-	-	-	Fmg140093	NAT
107	41	F	Breast	Adjacent normal breast tissue	-	-	-	Fmg021705	NAT
108	42	F	Breast	Adjacent normal breast tissue (fibrous tissue)	*	-	-	Fmg020849	NAT
109	35	F	Breast	Adjacent normal breast tissue (adenosis)	-	-	-	Fmg060379	NAT
110	43	F	Breast	Adjacent normal breast tissue (adenosis)	-	-	-	Fmg100278	NAT
_pheochromocytoma_
